# Supplementary material for: A BRAF-activated noncoding RNA attenuates clear cell renal cell carcinoma via repression of glucose-6-phosphate dehydrogenase
Source: J Biol Chem. 2025 Jan 31;301(3):108247. doi: 10.1016/j.jbc.2025.108247 (PMC11889594; doi:10.1016/j.jbc.2025.108247)
Supplement: Supplementary data 2 [file mmc2.zip]

Archive with 49 entries (46 files):
- YAS202408120072-1原始数据/
- YAS202408120072-1原始数据/Amide/
- YAS202408120072-1原始数据/Amide/ABNC1.mzXML
- YAS202408120072-1原始数据/Amide/ABNC10.mzXML
- YAS202408120072-1原始数据/Amide/ABNC2.mzXML
- YAS202408120072-1原始数据/Amide/ABNC3.mzXML
- YAS202408120072-1原始数据/Amide/ABNC4.mzXML
- YAS202408120072-1原始数据/Amide/ABNC5.mzXML
- YAS202408120072-1原始数据/Amide/ABNC6.mzXML
- YAS202408120072-1原始数据/Amide/ABNC7.mzXML
- YAS202408120072-1原始数据/Amide/ABNC8.mzXML
- YAS202408120072-1原始数据/Amide/ABNC9.mzXML
- YAS202408120072-1原始数据/Amide/ABOE1.mzXML
- YAS202408120072-1原始数据/Amide/ABOE10.mzXML
- YAS202408120072-1原始数据/Amide/ABOE2.mzXML
- YAS202408120072-1原始数据/Amide/ABOE3.mzXML
- YAS202408120072-1原始数据/Amide/ABOE4.mzXML
- YAS202408120072-1原始数据/Amide/ABOE5.mzXML
- YAS202408120072-1原始数据/Amide/ABOE6.mzXML
- YAS202408120072-1原始数据/Amide/ABOE7.mzXML
- YAS202408120072-1原始数据/Amide/ABOE8.mzXML
- YAS202408120072-1原始数据/Amide/ABOE9.mzXML
- YAS202408120072-1原始数据/Amide/QC-1.mzXML
- YAS202408120072-1原始数据/Amide/QC-2.mzXML
- YAS202408120072-1原始数据/Amide/QC-3.mzXML
- YAS202408120072-1原始数据/C18/
- YAS202408120072-1原始数据/C18/ABNC1.mzXML
- YAS202408120072-1原始数据/C18/ABNC10.mzXML
- YAS202408120072-1原始数据/C18/ABNC2.mzXML
- YAS202408120072-1原始数据/C18/ABNC3.mzXML
- YAS202408120072-1原始数据/C18/ABNC4.mzXML
- YAS202408120072-1原始数据/C18/ABNC5.mzXML
- YAS202408120072-1原始数据/C18/ABNC6.mzXML
- YAS202408120072-1原始数据/C18/ABNC7.mzXML
- YAS202408120072-1原始数据/C18/ABNC8.mzXML
- YAS202408120072-1原始数据/C18/ABNC9.mzXML
- YAS202408120072-1原始数据/C18/ABOE1.mzXML
- YAS202408120072-1原始数据/C18/ABOE10.mzXML
- YAS202408120072-1原始数据/C18/ABOE2.mzXML
- YAS202408120072-1原始数据/C18/ABOE3.mzXML
- YAS202408120072-1原始数据/C18/ABOE4.mzXML
- YAS202408120072-1原始数据/C18/ABOE5.mzXML
- YAS202408120072-1原始数据/C18/ABOE6.mzXML
- YAS202408120072-1原始数据/C18/ABOE7.mzXML
- YAS202408120072-1原始数据/C18/ABOE8.mzXML
- YAS202408120072-1原始数据/C18/ABOE9.mzXML
- YAS202408120072-1原始数据/C18/QC-1.mzXML
- YAS202408120072-1原始数据/C18/QC-2.mzXML
- YAS202408120072-1原始数据/C18/QC-3.mzXML
